# Supplementary material for: Secret Recipe Revealed: Chemical Evaluation of Raw Colouring Mixtures from Early 19th Century Moravia
Source: Molecules. 2022 Aug 15;27(16):5205. doi: 10.3390/molecules27165205 (PMC9415618; doi:10.3390/molecules27165205)
Supplement: Supplementary file 1 [file molecules-27-05205-s001.zip]

Archive with 1 entries (1 files):
- molecules-1836202-supplementary.pdf
